# Supplementary material for: DoPI: The Database of Pollinator Interactions
Source: Ecology. 2022 Aug 29;103(11):e3801. doi: 10.1002/ecy.3801 (PMC9786240; doi:10.1002/ecy.3801)
Supplement: Supplementary file 1 — Data S1 [file ECY-103-e3801-s001.zip]

Archive with 4 entries (3 files):
- DoPI_dataset/
- DoPI_dataset/DoPI_dataset.zip
- DoPI_dataset/DoPI_key.zip
- MetadataS1.pdf
